# Supplementary material for: Schizasterid Heart Urchins Host Microorganisms in a Digestive Symbiosis of Mesozoic Origin
Source: Front Microbiol. 2020 Jul 22;11:1697. doi: 10.3389/fmicb.2020.01697 (PMC7387435; doi:10.3389/fmicb.2020.01697)
Supplement: Supplementary file 3 [file Table_3.xlsx]

## Sheet: Sheet1
Table S3. Measurements of test as well as intestinal caecum size and volume.
			Test					Intestinal caecum			Volume
Species	Method	Specimen	Length [mm]	Width [mm]	Height [mm]	Height-length ratio [%]	Volume [mm3]	Length [mm]	Diameter [mm]	Volume [mm3]	Percent [%]	Mean [%]	Sample size
Abatus cavernosus	3D MRI	AC MRI 27	27	23	15	55.5556	4908.74	6.8	1.7	15.4346	0.314432
	2D	AC DAVIS 35	35	32	19		11164.6	5.3	2.4	23.9766	0.214757
	2D	AC ZMH 38	38	35	21		14648.9	8.1	3.9	96.7618	0.660542
	2D	AC UB 45	45	43	25		25342.2	8.5	4.1	112.222	0.442825	0.408139	4
Abatus cordatus	3D MRI	AC MRI 29	29	26	18	62.069	7127.49	5.5	1.7	12.4839	0.175152
	2D	AC UB 33	33	32	19		10508	10.5	3.5	101.022	0.961383
	2D	AC ZMK 34	34	31	19		10508	15.4	4.2	213.358	2.03044
	2D	AC UB 41	41	41	23		20243.9	9.7	3.9	115.875	0.572396
	3D µCT	AC PTA	42	37	22		17972.8	11.9	3.6	121.127	0.673948
	2D	AC UB 50	50	48	29		36457.7	20.3	6.1	593.261	1.62726	1.00676	6
Brisaster antarcticus	2D	BA ZMK 43	43	39	25	58.1395	22004.2	16.3	3.4	147.991	0.672557
	2D	BA NHMD 51	51	47	30		37714.8	12.7	3.9	151.713	0.402264	0.53741	2
Brisaster capensis	2D	BC ZMK 48	48	46	25	52.0833	28915.7	12.9	5.9	352.682	1.21969	1.21969	1
Brisaster fragilis	2D	BF ZMH 30	30	27	17	56.6667	7229.98	5.9	2.7	33.7808	0.467232
	2D	BF ZMH 45	45	43	26		26355.9	10.6	4.4	161.176	0.611538	0.539385	2
Brisaster latifrons	2D	BL MCZ 46	46	39	24	52.1739	22698	11.1	4.2	153.784	0.677522
	2D	BL UMUTZ 52	52	49	28		37388.6	19.5	5.2	414.125	1.10762
	2D	BL SAMP 86	66	64	35		77427.2	20.7	9.5	1467.26	1.89502	1.22672	3
Brisaster moseleyi	2D	BM FLOR 55	55	51	33	60	48536	19.9	4.8	360.102	0.741927	0.741927	1
Brisaster owstoni	2D	BO MMBS 18	18	17	11	61.1111	1763.87	4.7	2.3	19.5274	1.10707
	2D	BO MMBS 23	23	22	14		3711.01	4.7	1.7	10.6681	0.287471
	2D	BO MMBS 26	26	24	16		5235.99	5.5	2.7	31.4905	0.601425
	2D	BO MMBS 28	28	26	17		6488.96	7.1	3.1	53.5885	0.825841
	2D	BO MMBS 29	29	27	17		6978.52	7.2	3.2	57.9058	0.829772	0.730316	5
Brisaster townsendi	3D µCT	BT PTA 2	21	22	12	57.1429	2904.4	6.9	1.6	13.8733	0.477664
	3D µCT	BT PTA 1	22	21	12		2904.4	4.5	1.7	10.2141	0.351677
	3D µCT	BT PTA 3	23	24	13		3759.05	4.9	1.9	13.8929	0.369586
	2D	BT 28	28	27	16		6335.55	9.2	2.7	52.6751	0.831421
	2D	BT 3	29	29	17		7485.89	10.93	2.1	37.8572	0.505714
	2D	BT 6	29	29	17		7485.89	8.72	1.9	24.7237	0.330271
	2D	BT 10	29	30	16		7290.59	9.83	2	30.8819	0.423585
	2D	BT 12	31	34	18		9954.92	11.08	2.3	46.0347	0.462432
	2D	BT 7	32	33	20		11061	10.58	3	74.7856	0.676118
	2D	BT 46	33	33	19		10833.8	8.2	2.7	46.9495	0.433362
	2D	BT 16	35	35	20		12828.2	9.1	2.4	41.1674	0.320914
	2D	BT 15	36	38	22		15769.7	11.16	3.2	89.754	0.569153
	2D	BT 14	37	38	21		15462.5	14.04	2.2	53.3706	0.345161
	2D	BT 9	38	39	22		17074.3	14.61	3.2	117.501	0.688172
	2D	BT 4	42	43	23		21752.3	16.32	3.3	139.585	0.641702
	2D	BT 8	42	44	22		21299	13.04	2.8	80.2941	0.376986
	2D	BT 13	42	44	25		24203.4	14.44	2.8	88.9146	0.367365
	2D	BT 11	42	45	23		22787.9	16.73	2.8	103.015	0.452061
	2D	BT 2	42	46	26		26355.9	13.75	2.5	67.4952	0.256092
	2D	BT 5	46	47	24		27171.6	12.06	3.2	96.9923	0.356961
	2D	BT 33	51	52	29		40272.7	15.9	2.9	105.023	0.260779
	2D	BT CASIZ 51	51	48	29		37205.5	14.7	4.9	277.204	0.745062
	2D	BT 32	57	58	32		55396.8	19.1	6.3	595.394	1.07478
	2D	BT 05	66	64	37		81851.6	28.6	5.1	584.247	0.713788	0.501284	24
Pseudabatus nimrodi	2D	PN DAVIS 40	40	36	22	55	16633.7	4.9	0.8	2.46301	0.0148074
	2D	PN DAVIS 52	52	47	29		37205.5	3.6	0.7	1.38544	0.00372376
	2D	PN DAVIS 53	53	48	29		38723.9	8.6	1.1	8.17285	0.0211054
	2D	PN UB 59	59	51	32		50684.4	4.9	1.1	4.65663	0.0091875
	2D	PN SIO 64	64	54	35		63792.7	7.9	1.9	22.3988	0.0351118	0.0167872	5
Tripylaster philippii	2D	TP SIO 33	33	30	19	57.5758	9871.28	9.2	2.2	34.9722	0.354283
	2D	TP NHMD 39	39	35	23		16486.6	11.2	2.8	68.9642	0.418306
	2D	TP ZMH 44	44	38	26		22884.4	11.1	3.1	83.7792	0.366097
	2D	TP MCZ 57	57	50	33		49456.1	15.9	5.9	434.701	0.878964	0.504412	4
Tripylus excavatus	3D µCT	TE PTA	37	37	23	62.1622	16486.6	9.6	5.6	236.449	1.43419	1.43419	1
